# Supplementary material for: Effects of Differing Monomer Compositions on Properties of P(3HB-co-4HB) Synthesized by Aneurinibacillus sp. H1 for Various Applications
Source: Polymers (Basel). 2022 May 13;14(10):2007. doi: 10.3390/polym14102007 (PMC9146627; doi:10.3390/polym14102007)
Supplement: Supplementary file 1 [file polymers-14-02007-s001.zip]

Archive with 1 entries (1 files):
- polymers-1707374-supplementary.pdf
